# Supplementary material for: Effects of the NF-κB Signaling Pathway Inhibitor BAY11-7082 in the Replication of ASFV
Source: Viruses. 2022 Jan 31;14(2):297. doi: 10.3390/v14020297 (PMC8877168; doi:10.3390/v14020297)
Supplement: Supplementary file 1 [file viruses-14-00297-s001.zip]

Archive with 1 entries (1 files):
- viruses-1534315-supplementary.pdf
